# Supplementary material for: Infants on the move: bibliometric analyses of observational vs. digital means of screening infant development
Source: Front Integr Neurosci. 2024 Jan 25;17:1251252. doi: 10.3389/fnint.2023.1251252 (PMC10854010; doi:10.3389/fnint.2023.1251252)
Supplement: Supplementary file 3 [file Data_Sheet_3.zip]

Archive with 9 entries (8 files):
- Tutorial 3 - VOSViewer/
- Tutorial 3 - VOSViewer/.DS_Store
- __MACOSX/Tutorial 3 - VOSViewer/._.DS_Store
- Tutorial 3 - VOSViewer/Tutorial 3 - Part 2.mov
- __MACOSX/Tutorial 3 - VOSViewer/._Tutorial 3 - Part 2.mov
- Tutorial 3 - VOSViewer/Tutorial 3 - Part 3.mov
- __MACOSX/Tutorial 3 - VOSViewer/._Tutorial 3 - Part 3.mov
- Tutorial 3 - VOSViewer/Tutorial 3 - Part 1.mov
- __MACOSX/Tutorial 3 - VOSViewer/._Tutorial 3 - Part 1.mov
