# Supplementary material for: Infants on the move: bibliometric analyses of observational vs. digital means of screening infant development
Source: Front Integr Neurosci. 2024 Jan 25;17:1251252. doi: 10.3389/fnint.2023.1251252 (PMC10854010; doi:10.3389/fnint.2023.1251252)
Supplement: Supplementary file 5 [file Data_Sheet_5.zip]

Archive with 9 entries (8 files):
- Tutorial 5 - SciMAT/
- Tutorial 5 - SciMAT/Tutorial 5 - Part 4.mov
- __MACOSX/Tutorial 5 - SciMAT/._Tutorial 5 - Part 4.mov
- Tutorial 5 - SciMAT/Tutorial 5 - Part 3.mov
- __MACOSX/Tutorial 5 - SciMAT/._Tutorial 5 - Part 3.mov
- Tutorial 5 - SciMAT/Tutorial 5 - Part 2.mov
- __MACOSX/Tutorial 5 - SciMAT/._Tutorial 5 - Part 2.mov
- Tutorial 5 - SciMAT/Tutorial 5 - Part 1.mov
- __MACOSX/Tutorial 5 - SciMAT/._Tutorial 5 - Part 1.mov
