# Supplementary material for: Infants on the move: bibliometric analyses of observational vs. digital means of screening infant development
Source: Front Integr Neurosci. 2024 Jan 25;17:1251252. doi: 10.3389/fnint.2023.1251252 (PMC10854010; doi:10.3389/fnint.2023.1251252)
Supplement: Supplementary file 6 [file Data_Sheet_6.zip]

Archive with 7 entries (6 files):
- Tutorial 6 - Extra topics/
- Tutorial 6 - Extra topics/.DS_Store
- __MACOSX/Tutorial 6 - Extra topics/._.DS_Store
- Tutorial 6 - Extra topics/Tutorial 6 - Part 2.mov
- __MACOSX/Tutorial 6 - Extra topics/._Tutorial 6 - Part 2.mov
- Tutorial 6 - Extra topics/Tutorial 6 - Part 1.mov
- __MACOSX/Tutorial 6 - Extra topics/._Tutorial 6 - Part 1.mov
